# Supplementary material for: Using Electrical Muscle Stimulation to Enhance Electrophysiological Performance of Agonist–Antagonist Myoneural Interface
Source: Bioengineering (Basel). 2024 Sep 10;11(9):904. doi: 10.3390/bioengineering11090904 (PMC11444137; doi:10.3390/bioengineering11090904)
Supplement: Supplementary file 1 [file bioengineering-11-00904-s001.zip]

Archive with 3 entries (3 files):
- Suplementary Figure S1 Main procedures of AMI surgery.png
- Suplementary Video S1 Main procedures of AMI surgery.mp4
- Suplementary Video S2 AMI contraction.mp4
